# Supplementary material for: Constitutive IFNα Protein Production in Bats
Source: Front Immunol. 2021 Nov 1;12:735866. doi: 10.3389/fimmu.2021.735866 (PMC8591296; doi:10.3389/fimmu.2021.735866)
Supplement: Supplementary Table 1 — All data available for each sample. Species, gender, GAPDH-normalized number of IFNα1, IFNα2 and IFNα3 mRNA copies, interferon α concentrations expressed as hIFNα2c or bIFNα equivalent concentrations and notes available for each sample. [file Table_1.xls]

## Sheet: Table S1
			Supplementary table S1 : Species, gender, GAPDH-normalized number of IFNa1, IFNa2 and IFNa3 RNA copies, interferon a concentrations and notes available for each sample.
			nd	: Not determined
				: Limit of detection
			Sample_id	Species	Origin zoo	Gender	Health notes	Age notes	Sampling notes	IFNa1 RNA	IFNa2 RNA	IFNa3 RNA	Eq. RaIFNa (ng/mL)	Eq. hIFNa2c (fg/mL)
			R1	Pteropus rodricensis	nd	nd	nd	nd	nd	0.054835	0.00848887	1.5761	nd	nd
			R10	Pteropus rodricensis	Parc Zoologique de La Palmyre	nd	-	-	-	0.826033	11.626	0.339366	286.961	24.7518
			R11	Pteropus rodricensis	Parc Zoologique de La Palmyre	nd	-	Less than one year old	-	0.113221	3.43358	0.0557907	126.253	19.4841
			R12	Pteropus rodricensis	Parc Zoologique de La Palmyre	nd	-	-	-	0.591629	5.77894	0.335246	107.65	0.269182
			R13	Pteropus rodricensis	Parc Zoologique de La Palmyre	nd	-	-	-	0.150268	10.9947	0.533729	217.874	448.322
			R15	Pteropus rodricensis	Parc Zoologique de La Palmyre	nd	-	-	-	nd	nd	nd	91.1382	0.117621
			R16	Pteropus rodricensis	Parc Zoologique de La Palmyre	nd	-	-	-	0.273236	3.19596	0.00425483	96.2754	1.71606
			R17	Pteropus rodricensis	Parc Zoologique de La Palmyre	nd	-	-	-	0.262891	3.00414	0.103903	68.2087	0.117621
			R18	Pteropus rodricensis	nd	nd	nd	nd	nd	0.116313	2.22626	0.235286	nd	nd
			R19	Pteropus rodricensis	Parc Zoologique de La Palmyre	nd	-	-	-	0.311164	2.08902	0.247627	86.6636	0.25499
			R2	Pteropus rodricensis	Parc Zoologique de La Palmyre	nd	-	-	-	nd	nd	nd	88.5139	0.849211
			R20	Pteropus rodricensis	nd	nd	nd	nd	nd	0.233775	4.99812	0.375568	nd	nd
			R21	Pteropus rodricensis	nd	nd	nd	nd	nd	0.652427	5.79341	0.285552	nd	nd
			R22	Pteropus rodricensis	nd	nd	nd	nd	nd	0.330623	10.8861	0.542247	nd	nd
			R3	Pteropus rodricensis	Parc Zoologique de La Palmyre	nd	-	-	-	nd	nd	nd	61.1449	0.117621
			R4	Pteropus rodricensis	nd	nd	nd	nd	nd	0.700637	42.7495	1.44232	nd	nd
			R5	Pteropus rodricensis	nd	nd	nd	nd	nd	0.0386606	7.33404	0.95366	nd	nd
			R6	Pteropus rodricensis	nd	nd	nd	nd	nd	0.308479	5.91029	1.30333	nd	nd
			R7	Pteropus rodricensis	Parc Zoologique de La Palmyre	F	Pregnant	-	-	0.14473	7.21412	0.181456	141.569	38.7383
			R8	Pteropus rodricensis	Parc Zoologique de La Palmyre	nd	-	-	-	nd	nd	nd	159.699	13.9373
			R9	Pteropus rodricensis	nd	nd	nd	nd	nd	0.134647	3.78679	0.568885	nd	nd
			E1	Rousettus aegyptiacus	Parc Zoologique de La Palmyre	nd	Very weak	-	During euthanasia	nd	nd	nd	128.806	22.1575
			E10	Rousettus aegyptiacus	Parc Zoologique de La Palmyre	M	-	-	-	nd	nd	nd	325.354	503.137
			E11	Rousettus aegyptiacus	Parc Zoologique de La Palmyre	F	-	-	-	nd	nd	nd	79.285	0.117621
			E13	Rousettus aegyptiacus	Parc Zoologique de La Palmyre	F	-	-	-	nd	nd	nd	311.906	108.992
			E16	Rousettus aegyptiacus	Parc Zoologique de La Palmyre	M	-	-	-	nd	nd	nd	139.214	9.70457
			E17	Rousettus aegyptiacus	Parc Zoologique de La Palmyre	M	-	-	-	nd	nd	nd	213.494	417.379
			E2	Rousettus aegyptiacus	Parc Zoologique de La Palmyre	F	-	Adult	-	nd	nd	nd	547.655	104.708
			E4	Rousettus aegyptiacus	Parc Zoologique de La Palmyre	M	-	-	-	nd	nd	nd	629.515	7275.01
			E8	Rousettus aegyptiacus	Parc Zoologique de La Palmyre	M	-	-	-	nd	nd	nd	57.0315	0.117621
			E9	Rousettus aegyptiacus	Parc Zoologique de La Palmyre	M	-	-	-	nd	nd	nd	83.7766	2.42097
			P1	Eidolon helvum	Parc Zoologique de Paris	M	-	-	-	0.113877	1.37843	0.00177329	28.6973	0.117621
			P10	Eidolon helvum	Parc Zoologique de Paris	F	-	-	-	0.252737	2.36586	0.15061	26.076	0.117621
			P11	Eidolon helvum	Parc Zoologique de Paris	M	-	-	-	0.211907	1.52358	0.00329982	26.6416	0.117621
			P12	Eidolon helvum	Parc Zoologique de Paris	F	-	-	-	0.105333	2.06006	0.00164025	24.9007	0.117621
			P14	Eidolon helvum	Parc Zoologique de Paris	M	-	-	-	0.196576	3.70229	0.00306108	31.3375	0.117621
			P15	Eidolon helvum	Parc Zoologique de Paris	M	-	-	-	0.696601	5.38219	0.0108475	28.6055	0.117621
			P16	Eidolon helvum	Parc Zoologique de Paris	M	-	-	-	0.877689	5.59719	0.0136674	24.9007	0.117621
			P17	Eidolon helvum	Parc Zoologique de Paris	nd	Small template	-	-	15.223	14.3594	4.04389	34.3781	0.117621
			P18	Eidolon helvum	Parc Zoologique de Paris	M	-	-	-	0.554474	1.50632	0.00863427	24.9007	0.117621
			P19	Eidolon helvum	Parc Zoologique de Paris	M	-	-	-	0.299696	3.79294	0.228846	24.9007	0.117621
			P2	Eidolon helvum	Parc Zoologique de Paris	M	-	-	-	0.0386606	0.891293	0.000602022	24.9007	0.117621
			P20	Eidolon helvum	Parc Zoologique de Paris	M	-	Young	-	0.072358	1.3034	0.00112676	228.646	2123.69
			P21	Eidolon helvum	Parc Zoologique de Paris	F	-	-	-	0.229095	5.1037	0.862177	25.3947	0.117621
			P22	Eidolon helvum	Parc Zoologique de Paris	F	-	-	-	0.231758	0.0358778	0.300335	29.2067	0.117621
			P23	Eidolon helvum	Parc Zoologique de Paris	M	-	-	-	0.0487108	1.38409	0.000758524	43.5131	1.8059
			P24	Eidolon helvum	Parc Zoologique de Paris	F	-	-	-	nd	nd	nd	nd	nd
			P3	Eidolon helvum	Parc Zoologique de Paris	F	-	-	-	0.32121	3.65548	0.193003	37.7599	0.280003
			P4	Eidolon helvum	Parc Zoologique de Paris	F	-	-	-	0.132716	0.934789	0.00206665	24.9007	0.117621
			P5	Eidolon helvum	Parc Zoologique de Paris	F	-	-	-	0.0444102	1.61504	0.000691555	24.9007	0.117621
			P6	Eidolon helvum	Parc Zoologique de Paris	F	-	Born in 2016	-	0.161987	6.57367	0.00252247	27.0448	0.117621
			P7	Eidolon helvum	nd	nd	nd	nd	nd	0.0909052	3.44468	0.00141558	nd	nd
			P8	Eidolon helvum	Parc Zoologique de Paris	M	-	-	-	0.0513104	1.37545	0.000799005	24.9007	0.117621
			P9	Eidolon helvum	Parc Zoologique de Paris	M	-	-	-	0.120999	3.91631	0.00188419	24.9007	0.117621
			L1	Pteropus lylei	Bioparc Zoo de Doué La Fontaine	M	-	-	-	1.44397	4.80036	1.12676	47.4234	3.85951
			L10	Pteropus lylei	Bioparc Zoo de Doué La Fontaine	M	Pale wings	-	-	0.024143	4.42571	0.162038	24.9007	0.117621
			L11	Pteropus lylei	Bioparc Zoo de Doué La Fontaine	M	-	-	-	1.70201	4.73713	4.6185	27.7805	0.117621
			L12	Pteropus lylei	Bioparc Zoo de Doué La Fontaine	M	-	-	Unusually red blood	0.477686	4.03478	0.322034	24.9007	0.117621
			L13	Pteropus lylei	Bioparc Zoo de Doué La Fontaine	F	-	-	-	0.0243531	2.87899	2.54096	49.9646	5.71419
			L14	Pteropus lylei	Bioparc Zoo de Doué La Fontaine	F	-	Born in 2014	-	15.6798	14.3948	15.8445	33.5091	0.117621
			L15	Pteropus lylei	Bioparc Zoo de Doué La Fontaine	F	-	Aged	-	0.00896419	2.31492	0.669253	83.3866	81.9837
			L16	Pteropus lylei	Bioparc Zoo de Doué La Fontaine	M	Pale wings with holes	Born in 2009	-	0.0169725	2.34907	0.326735	38.1957	0.342929
			L17	Pteropus lylei	Bioparc Zoo de Doué La Fontaine	M	-	-	-	0.129985	5.78194	0.571277	48.1426	4.34073
			L18	Pteropus lylei	Bioparc Zoo de Doué La Fontaine	F	-	-	-	0.720932	2.60547	0.810229	24.9007	0.117621
			L19	Pteropus lylei	Bioparc Zoo de Doué La Fontaine	M	-	-	-	1.21747	5.41056	1.10295	41.9239	1.22204
			L2	Pteropus lylei	Bioparc Zoo de Doué La Fontaine	M	-	-	-	0.322595	13.8955	2.0822	24.9007	0.117621
			L20	Pteropus lylei	Bioparc Zoo de Doué La Fontaine	M	-	-	-	0.91705	1.4453	1.00323	24.9007	0.117621
			L21	Pteropus lylei	Bioparc Zoo de Doué La Fontaine	F	-	-	-	0.738057	4.23868	5.39463	24.9007	0.117621
			L22	Pteropus lylei	Bioparc Zoo de Doué La Fontaine	M	-	-	-	0.470849	2.8828	0.897213	51.1104	6.69567
			L23	Pteropus lylei	Bioparc Zoo de Doué La Fontaine	M	Numerous wounds, damaged teeth	-	-	8.13309	11.3046	7.63505	43.8914	1.9652
			L24	Pteropus lylei	Bioparc Zoo de Doué La Fontaine	F	-	-	-	5.51985	6.58066	4.71563	80.3932	70.5249
			L25	Pteropus lylei	Bioparc Zoo de Doué La Fontaine	M	Chest depilation	-	-	1.19946	12.0906	5.19874	51.3649	6.92633
			L26	Pteropus lylei	Bioparc Zoo de Doué La Fontaine	F	-	-	-	0.307452	4.44374	1.5649	41.7704	1.17271
			L27	Pteropus lylei	Bioparc Zoo de Doué La Fontaine	F	-	-	-	0.0207759	1.18773	1.11909	94.7048	134.856
			L28	Pteropus lylei	Bioparc Zoo de Doué La Fontaine	F	-	-	-	0.605892	2.67827	2.22117	31.2601	0.117621
			L29	Pteropus lylei	Bioparc Zoo de Doué La Fontaine	M	Bite wounds	-	-	0.0772584	2.68879	1.74696	57.2674	13.6543
			L3	Pteropus lylei	Bioparc Zoo de Doué La Fontaine	M	-	-	-	1.47215	4.92684	3.03612	28.4377	0.117621
			L30	Pteropus lylei	Bioparc Zoo de Doué La Fontaine	M	-	-	Clotted sample	0.220352	1.82842	0.360426	24.9007	0.117621
			L31	Pteropus lylei	Bioparc Zoo de Doué La Fontaine	M	-	-	Clotted sample	31.1895	23.4682	16.7521	38.4876	0.389349
			L32	Pteropus lylei	Bioparc Zoo de Doué La Fontaine	M	White spots on wings	-	-	4.92067	8.74628	2.1085	37.3108	0.222901
			L33	Pteropus lylei	Bioparc Zoo de Doué La Fontaine	M	-	-	-	4.46877	11.0448	6.56599	46.0842	3.05185
			L34	Pteropus lylei	Bioparc Zoo de Doué La Fontaine	F	-	-	-	5.42143	11.1207	12.3594	24.9007	0.117621
			L35	Pteropus lylei	Bioparc Zoo de Doué La Fontaine	M	-	-	-	1.35203	3.4298	1.14471	31.4839	0.117621
			L36	Pteropus lylei	Bioparc Zoo de Doué La Fontaine	M	White spots on wings	-	-	nd	nd	nd	63.4125	23.7214
			L37	Pteropus lylei	Bioparc Zoo de Doué La Fontaine	M	-	-	-	2.44624	16.6859	6.5542	24.9007	0.117621
			L38	Pteropus lylei	Bioparc Zoo de Doué La Fontaine	F	-	Born in 2017	-	0.0182963	11.8781	5.18919	26.6502	0.117621
			L39	Pteropus lylei	Bioparc Zoo de Doué La Fontaine	F	-	-	-	0.0179819	4.6596	4.58051	126.65	373.381
			L4	Pteropus lylei	Bioparc Zoo de Doué La Fontaine	M	Pale wings	23 years old	-	4.05178	9.83863	5.15554	24.9007	0.117621
			L40	Pteropus lylei	Bioparc Zoo de Doué La Fontaine	F	-	-	-	6.29849	27.0074	16.1747	24.9007	0.117621
			L41	Pteropus lylei	Bioparc Zoo de Doué La Fontaine	M	-	-	-	12.4835	20.6442	27.6292	24.9007	0.117621
			L42	Pteropus lylei	Bioparc Zoo de Doué La Fontaine	M	-	-	-	0.0665118	8.74368	2.21855	nd	nd
			L44	Pteropus lylei	Bioparc Zoo de Doué La Fontaine	F	Fungi spots ?	-	Clotted sample	nd	nd	nd	24.9007	0.117621
			L45	Pteropus lylei	Bioparc Zoo de Doué La Fontaine	F	Developed udders	-	-	14.0124	18.2303	11.6955	63.086	23.102
			L46	Pteropus lylei	Bioparc Zoo de Doué La Fontaine	F	-	-	-	17.0938	17.3627	9.1736	35.6933	0.117621
			L47	Pteropus lylei	Bioparc Zoo de Doué La Fontaine	M	-	-	-	9.95297	21.2763	12.4309	39.3855	0.554626
			L48	Pteropus lylei	Bioparc Zoo de Doué La Fontaine	M	Skin depilation and depigmentation	-	-	1.18315	6.65942	1.03454	34.4192	0.117621
			L49	Pteropus lylei	Bioparc Zoo de Doué La Fontaine	F	-	-	-	19.1219	27.7173	20.6413	59.3702	16.7292
			L5	Pteropus lylei	Bioparc Zoo de Doué La Fontaine	M	-	-	-	0.955084	4.20295	2.95121	24.9007	0.117621
			L50	Pteropus lylei	Bioparc Zoo de Doué La Fontaine	F	Pale internal face wings	-	-	37.8485	41.7723	78.4094	24.9007	0.117621
			L51	Pteropus lylei	Bioparc Zoo de Doué La Fontaine	F	-	-	-	nd	nd	nd	130.526	411.91
			L52	Pteropus lylei	Bioparc Zoo de Doué La Fontaine	F	-	-	-	78.4877	49.7105	64.4533	29.3107	0.117621
			L53	Pteropus lylei	Bioparc Zoo de Doué La Fontaine	M	White spots	-	-	0.0341449	8.34714	2.16978	24.9007	0.117621
			L54	Pteropus lylei	Bioparc Zoo de Doué La Fontaine	F	-	-	-	nd	nd	nd	24.9007	0.117621
			L55	Pteropus lylei	Bioparc Zoo de Doué La Fontaine	nd	-	-	-	nd	nd	nd	27.5904	0.117621
			L6	Pteropus lylei	Bioparc Zoo de Doué La Fontaine	M	-	-	-	0.0197233	2.49707	0.0475052	24.9007	0.117621
			L7	Pteropus lylei	Bioparc Zoo de Doué La Fontaine	M	-	-	-	0.488763	3.8014	0.819345	nd	nd
			L8	Pteropus lylei	Bioparc Zoo de Doué La Fontaine	F	One white eye	-	Hemolysed sample	0.015077	0.704145	0.316555	107.903	19.0851
			L9	Pteropus lylei	Bioparc Zoo de Doué La Fontaine	F	With one calf	-	-	0.606779	3.58574	3.64211	24.9007	0.117621

## Sheet: Table S2
Supplementary table S2 : primers and probes sequences
Gene	Primer name	Sequence (5'-3')	Application	References
P. alecto - IFNa1	MB-IFNa1-2F	ACCCGGCAGACCTTCCA	Taqman qPCR	Zhou et al., 2016
	MB-IFNa1-2R	CGTTGATAAGGAGTAGGATCTCATGAC	Taqman qPCR
	MB-IFN-a1p	AGAGGTCTCGTCCGCAGCTTGGGAT	Taqman qPCR Probe
P. alecto - IFNa2	MB-IFNa2-2F	CAAGGATAGAGAAGATTTTGGATTCCT	Taqman qPCR	Zhou et al., 2016
	MB-IFNa2-2R	AGTCCAGTGCAGAATCTGCCTAA	Taqman qPCR
	MB-IFNa2-p	CATCCATGAGGTGACCTGGCAGACC	Taqman qPCR Probe
P. alecto - IFNa3	MB-IFNa3-2F	CTGGGACAAATGAGGAGAATCTCT	Taqman qPCR	Zhou et al., 2016
	MB-IFNa3-2R	ACGACAGCGATGGCTTGAA	Taqman qPCR
	MB-IFNa3p	CATTTCATGGCAACCCCTTCCAGGA	Taqman qPCR Probe
P. alecto & R. aegyptiacus GADPH	DLR-GADPH 1F	CCCATGGCAAGTTCAAAGGC	Taqman qPCR
	DLR-GADPH-1R	ATTCAGCACCAGCATCACCCCAT	Taqman qPCR
	DLR-GADPH-p	AAGCTTGTCATCAATGGAAAGCC	Taqman qPCR Probe
